# Supplementary material for: Reliability, Knowledge Translation, and Implementability of the Spanish Version of the Hammersmith Infant Neurological Examination
Source: Healthcare (Basel). 2024 Feb 1;12(3):380. doi: 10.3390/healthcare12030380 (PMC10855046; doi:10.3390/healthcare12030380)
Supplement: Supplementary file 1 [file healthcare-12-00380-s001.zip]

Archive with 1 entries (1 files):
- healthcare-2783644-supplementary.pdf
